# Supplementary material for: Sec61s and Sec62/Sec63 Genes Are Essential for Survival by Regulating the Gut and Cuticle Development in Locusta migratoria
Source: Insects. 2025 May 22;16(6):550. doi: 10.3390/insects16060550 (PMC12192934; doi:10.3390/insects16060550)
Supplement: Supplementary file 1 [file insects-16-00550-s001.zip]

Archive with 1 entries (1 files):
- insects-3579222-supplementary.pdf
